# Supplementary material for: Nonvolatile Ternary Memristor Based on Fluorene-Benzimidazole Copolymer/Au NP Composites
Source: Nanomaterials (Basel). 2022 Nov 22;12(23):4117. doi: 10.3390/nano12234117 (PMC9741367; doi:10.3390/nano12234117)
Supplement: Supplementary file 1 [file nanomaterials-12-04117-s001.zip]

Archive with 1 entries (1 files):
- nanomaterials-2020562-supplementary.pdf
